# Supplementary material for: The distribution and host range of the banana Fusarium wilt fungus, Fusarium oxysporum f. sp. cubense, in Asia
Source: PLoS One. 2017 Jul 18;12(7):e0181630. doi: 10.1371/journal.pone.0181630 (PMC5515439; doi:10.1371/journal.pone.0181630)
Supplement: S2 Table — (XLSX) [file pone.0181630.s002.xlsx]

## Sheet: Sheet1
Accession number	Species	Formae speciales	VCG	Provided by	Sample host	Sample origin
23598-14	Fusarium oxysporum	cubense	0120	Wayne O'Neill, QDPI	Cavendish	Australia
CAV 009	Fusarium oxysporum	cubense	0120	Altus Viljoen	Cavendish	South Africa
23598-16	Fusarium oxysporum	cubense	0120	Wayne O'Neill, QDPI	Cavendish	Australia
Indo 20	Fusarium oxysporum	cubense	0120/15	Wayne O'Neill, QDPI	/	Indonesia
F9130	Fusarium oxysporum	cubense	0121	Wayne O'Neill, QDPI	Cavendish	Taiwan
Taiwan 14	Fusarium oxysporum	cubense	0121	Wayne O'Neill, QDPI	Cavendish	Taiwan
Phil 36	Fusarium oxysporum	cubense	0122	Wayne O'Neill, QDPI	Grande Naine	Philippines
Phil 25	Fusarium oxysporum	cubense	0123	Wayne O'Neill, QDPI	Latundan	Philippines
Thai 1-2	Fusarium oxysporum	cubense	0123	Wayne O'Neill, QDPI	Kluai Namwa	Thailand
23534	Fusarium oxysporum	cubense	0124	Wayne O'Neill, QDPI	Ladyfinger	Australia
23532	Fusarium oxysporum	cubense	0124	Wayne O'Neill, QDPI	Ladyfinger	Australia
Mal 25a-13	Fusarium oxysporum	cubense	0124/5	Wayne O'Neill, QDPI	Pisang Awak	Malaysia
24325	Fusarium oxysporum	cubense	0125	Wayne O'Neill, QDPI	Ladyfinger	Australia
RP	Fusarium oxysporum	cubense	0125	Wayne O'Neill, QDPI	Ladyfinger	Australia
Indo 38	Fusarium oxysporum	cubense	0126	Wayne O'Neill, QDPI	Pisang Rubus	Indonesia
22994	Fusarium oxysporum	cubense	0128	Randy Ploetz, UF	Bluggoe	Australia
22991	Fusarium oxysporum	cubense	0128	Randy Ploetz, UF	/	Australia
24234	Fusarium oxysporum	cubense	0129	Wayne O'Neill, QDPI	Cavendish	Australia
RP A1	Fusarium oxysporum	cubense	01210	Randy Ploetz, UF	Apple	USA
23631	Fusarium oxysporum	cubense	01211	Wayne O'Neill, QDPI	SH3142 (AA)	Australia
Viet 6	Fusarium oxysporum	cubense	0129/11	Wayne O'Neill, QDPI	Chuoi xiem	Vietnam
RPSTNP2	Fusarium oxysporum	cubense	01212	Randy Ploetz, UF	/	Tanzania
Indo 56	Fusarium oxysporum	cubense	01213	Wayne O'Neill, QDPI	Cavendish cv. Valery (AAA)	Indonesia
RPML 25	Fusarium oxysporum	cubense	01213/16	Randy Ploetz, UF	Pisang udang	Malaysia
NT	Fusarium oxysporum	cubense	01213/16	Wayne O'Neill, QDPI	/	Australia
RPMW40	Fusarium oxysporum	cubense	01214	Randy Ploetz, UF	Harare	Malawi
RPCR1-1	Fusarium oxysporum	cubense	01215	Randy Ploetz, UF	Gros Michel	Costa Rica
Indo 50	Fusarium oxysporum	cubense	01216	Wayne O'Neill, QDPI	Cavendish cv. Grande Naine	Indonesia
Mal 11	Fusarium oxysporum	cubense	01216	Wayne O'Neill, QDPI	Pisang Mas	Malaysia
Mal 8	Fusarium oxysporum	cubense	01217	Wayne O'Neill, QDPI	Pisang Rasthali	Malaysia
Indo 5	Fusarium oxysporum	cubense	01218	Wayne O'Neill, QDPI	Pisang Siem	Indonesia
Indo 25	Fusarium oxysporum	cubense	01219	Wayne O'Neill, QDPI	Pisang Ambon	Indonesia
24211	Fusarium oxysporum	cubense	01220	Randy Ploetz, UF	Cavendish	Australia
24223	Fusarium oxysporum	cubense	01220	Randy Ploetz, UF	Cavendish	Australia
NRRL 36118	Fusarium oxysporum	cubense	01221	Kerry O'Donnell, USDA	Pisang Awak	Thailand
NRRL 36117	Fusarium oxysporum	cubense	01222	Kerry O'Donnell, USDA	Pisang Awak Legor	Malaysia
Uganda 5	Fusarium oxysporum	cubense	01222	Wayne O'Neill, QDPI	Kianja	Uganda
Uganda 10	Fusarium oxysporum	cubense	0124/22	Wayne O'Neill, QDPI	Ney Poovan	Uganda
Tanz 9	Fusarium oxysporum	cubense	0124/5/8	Wayne O'Neill, QDPI	FHIA 23	Tanzania
NRRL 36116	Fusarium oxysporum	cubense	01223	Kerry O'Donnell, USDA	Pisang Keling	Malaysia
NRRL 36115	Fusarium oxysporum	cubense	01224	Kerry O'Donnell, USDA	Pisang Ambon	Malaysia
